# Supplementary material for: Antipsychotic medication for behaviors that challenge in individuals with intellectual disabilities: a clinically informed review
Source: Front Psychiatry. 2025 Jul 28;16:1609408. doi: 10.3389/fpsyt.2025.1609408 (PMC12336111; doi:10.3389/fpsyt.2025.1609408)
Supplement: Supplementary file 3 [file Table3.xlsx]

## Sheet: Sheet 1 - Risk_of_Bias_Summary_
Risk_of_Bias_Summary_Table_ID_review
Study	Type	D1: Randomisation / Confounding	D2: Deviations from intended interventions	D3: Missing outcome data	D4: Outcome measurement	D5: Selection of reported result	D6: Intervention classification (ROBINS-I)	D7: Selection of participants (ROBINS-I)	Overall Risk of Bias
Amore et al. (2011)	RCT	Some concerns	Some concerns	Low	Low	Some concerns	-	-	Some concerns
Hellings et al. (2006)	RCT	Low	Some concerns	Low	Some concerns	Low	-	-	Some concerns
Tyrer et al. (2008)	RCT	Low	Low	Some concerns	Low	Low	-	-	Low
Ramerman et al. (2019)	RCT	Low	Low	Some concerns	Low	Low	-	-	Low
Hässler et al. (2007)	RCT	Low	Low	Low	Low	Low	-	-	Low
Ruedrich et al. (2008)	Observational	Moderate	Low	Moderate	Serious	Low	Moderate	Moderate	Moderate
Janowsky et al. (2003)	Observational	Moderate	Low	Moderate	Serious	Low	Serious	Moderate	Moderate to Serious
Erickson et al. (2011)	Observational	Moderate	Low	Moderate	Moderate	Low	Moderate	Moderate	Moderate
Hässler et al. (2011)	Observational	Moderate	Low	Moderate	Serious	Low	Moderate	Moderate	Moderate
