# Supplementary material for: Antipsychotic medication for behaviors that challenge in individuals with intellectual disabilities: a clinically informed review
Source: Front Psychiatry. 2025 Jul 28;16:1609408. doi: 10.3389/fpsyt.2025.1609408 (PMC12336111; doi:10.3389/fpsyt.2025.1609408)
Supplement: Supplementary file 4 [file Table4.xlsx]

## Sheet: Sheet 1 - Summary_of_Efficacy_a
Summary_of_Efficacy_and_Deprescribing_Evidence
Study	Antipsychotic(s)	Aggression	Irritability	SIB	Deprescribing Supported	Notes
Amore et al. (2011)	Olanzapine, Risperidone	✓	✓	—	—	Both drugs effective; Olanzapine superior for verbal aggression
Ruedrich et al. (2008)	Risperidone, Olanzapine, Quetiapine	✓	—	✗	—	Atypicals reduced aggression but not SIB; weight gain noted
Janowsky et al. (2003)	Olanzapine	✓	✓	✓	✓ (reduced dosage)	Effective on aggression and SIB; sedation and constipation
Hellings et al. (2006)	Risperidone	✓	✓	✓	—	Low dose as effective as high dose; fewer side effects
Tyrer et al. (2008)	Risperidone, Haloperidol	✓ (Placebo equal)	✓	✗	—	Placebo as effective; raises questions about necessity
Ramerman et al. (2019)	Risperidone	—	No change	No change	✓	Withdrawal feasible without increased irritability; metabolic benefits
Erickson et al. (2011)	Aripiprazole	✓	✓	✓	—	Effective on irritability; well tolerated
Hässler et al. (2007)	Zuclopenthixol	✓	—	—	—	Discontinuation increased aggression
Hässler et al. (2011)	Zuclopenthixol	✓	—	—	—	Long-term treatment effective at low dose
